# Supplementary material for: Differences in nanoscale organization of regulatory active and inactive human chromatin
Source: Biophys J. 2022 Feb 10;121(6):977–90. doi: 10.1016/j.bpj.2022.02.009 (PMC8943813; doi:10.1016/j.bpj.2022.02.009)
Supplement: Table S1. Genomic coordinates and sequences of the used oligonucleotide probes [file mmc2.xlsx]

## Sheet: Sheet1
TABLE S1 Genomic coordinates and sequences of the used oligonucleotide probes
Chromosome	Start (hg38)	End (hg38)	Oligo name	Sequence	Dye
chr11	119084693	119084733	ActiveA_947	AAACTTAGCTTTGCTACAACCTTGAAATAGGCAGCATTTT	ATTO647N
chr11	119084735	119084775	ActiveA_948	AGCAAGTAGTGCAGCTTCTATGGCGCTTCCTTTGCTCTGT	ATTO647N
chr11	119084777	119084817	ActiveA_949	GGACCTCCCCATTCGACCACCCCATTCCCCAGCTGTGACA	ATTO647N
chr11	119084819	119084859	ActiveA_950	GAGGTCCCTCCCTCTGGGCGGGAATTGGAACATTGCGACA	ATTO647N
chr11	119084861	119084901	ActiveA_951	CCGCAGAGCCTCGCGTCACTTCCGGCGCCCTCCCTCGAAG	ATTO647N
chr11	119084903	119084943	ActiveA_952	CACGTGGGACCCGAGGTCGTCCTACAGTCTGACTCCTGGT	ATTO647N
chr11	119084945	119084985	ActiveA_953	GGCCCCGGGAAGCCGGGGGCTCCGGCCGGCGAGTACCGGG	ATTO647N
chr11	119084987	119085027	ActiveA_954	GCTTGGAAAGTAGGCTGTGTGTGGGTGCCGCTAAGGTCCC	ATTO647N
chr11	119085029	119085069	ActiveA_955	CACCGCCGTTGCAGCCGCATTGCCGTTACCAGACATGGCT	ATTO647N
chr11	119085071	119085111	ActiveA_956	TCGTCCAGAAGCCCAAAGTGTGCTGGTCACCGGCTCAGCA	ATTO647N
chr11	119085113	119085153	ActiveA_957	AGACGACTGAGGATGGCAACCTGGGGCCAATCGCTGCACG	ATTO647N
chr11	119085197	119085237	ActiveA_959	AACCGAGCTACTGGCCCTTTAAAAGCTACTCGGACCAAAA	ATTO647N
chr11	119085239	119085279	ActiveA_960	CAGTATCACCGCTCTCTGATTTCCCCATTCCTTCCGGAGG	ATTO647N
chr11	119085281	119085321	ActiveA_961	GGGACCGGAGTTCCGTTCCAAACAATCCTTCCACTCTTAA	ATTO647N
chr11	119085323	119085363	ActiveA_962	GTGCATCCCAGGCCTGATGGGAATCCCACCCAGATGCCCG	ATTO647N
chr11	119085365	119085405	ActiveA_963	TGTAGACGAACGTTCTTGGTCTGGGTCACTAAATCTAGAG	ATTO647N
chr11	119085407	119085447	ActiveA_964	GCATCCGCCTCAGCCCAGCCTCGAATGAAAGGACCCCGTC	ATTO647N
chr11	119085449	119085489	ActiveA_965	TGAATCAAAAGTGGAACGTGTCTTCCCAAAGGGGCCGTAT	ATTO647N
chr11	119085491	119085531	ActiveA_966	CGTTTGTGTGCAGTTCGGAGGCTTGGCTGATACTCTCTCC	ATTO647N
chr11	119085533	119085573	ActiveA_967	TGGGAGACCACTATAACACAAAAAGAAGGCGCACTTCTAA	ATTO647N
chr11	119085575	119085615	ActiveA_968	GTAGGTGTGTCACAGCTGGGGACTTGGAGCGTTGGCTGTG	ATTO647N
chr11	119085617	119085657	ActiveA_969	TGGAAAGGCCCACGGCGGCCTCCCACCCACGGTAGTAATT	ATTO647N
chr11	119085659	119085699	ActiveA_970	TTGTCTGTGCACAAGCCCAGGGCTCGGCAAGCAGGCTCGT	ATTO647N
chr11	119085701	119085741	ActiveA_971	TTCTTATCTCGGCCTGGCAGTGGCCTCCACCAGCTCTGCA	ATTO647N
chr11	119085743	119085783	ActiveA_972	CCAACAGGCTGGACAGGGGGAGATTAGCAGCTCCCCATCT	ATTO647N
chr11	119085785	119085825	ActiveA_973	AGGGCTCTGGAATGACTGCAAGAGCAAAGATCCCAGCCCT	ATTO647N
chr11	119085827	119085867	ActiveA_974	AGAGAGTTGGGGCCACAATTCAGATCTTCCTACTCCTAGT	ATTO647N
chr11	119085911	119085951	ActiveA_976	CACCTTTGGGACCATGTTACAGAAGCAACGGGTGGCATCA	ATTO647N
chr11	119085953	119085993	ActiveA_977	ATTGTTGTCGTCTCAAAAATCCTATCAGGTGGACAAGACA	ATTO647N
chr11	119085995	119086035	ActiveA_978	AAAACACTGAGCACTTCTATGTTGAAGCTATTGCTTTTGC	ATTO647N
chr11	119089649	119089689	ActiveB_1065	GTCCACTCTATAGAGATGGGAGAGGGGGGCAAAGAGAAAG	ATTO594
chr11	119089691	119089731	ActiveB_1066	AGGAAGCACAGTGGGCAGGTCCTTCAAGGAGTGAACAACC	ATTO594
chr11	119089733	119089773	ActiveB_1067	GCAAGACTCTTACTTGCAGATGGCTCCGATGGTGAAGCCA	ATTO594
chr11	119089775	119089815	ActiveB_1068	AAAGGTTCACATGATGCCTACCCCTGCCCAAGCCCCTTAC	ATTO594
chr11	119089817	119089857	ActiveB_1069	AGATAACCCTGAAGCAGAGGGTCAGGCCCCAAAGGGAAAG	ATTO594
chr11	119089901	119089941	ActiveB_1071	GATCACCTCTATTCTCTCTCGATTGCCAACTCACTGGTAT	ATTO594
chr11	119089985	119090025	ActiveB_1073	GGGTGAAAGACAACAGCATCATGAGGGTTTTCCCGCCTGG	ATTO594
chr11	119090027	119090067	ActiveB_1074	CTCTTCTCTGGCAGGGTTTCTAGGGTCTTCCCAACAAATT	ATTO594
chr11	119090069	119090109	ActiveB_1075	CTGGGCACATCCCACCAAGCTGCCTATCCAGGCCCCACTT	ATTO594
chr11	119090153	119090193	ActiveB_1077	CACACTGCCCAGAGAGAAGTTACAATGAGATTTTAACACT	ATTO594
chr11	119090195	119090235	ActiveB_1078	TCTCTGCAGCTGGGCTGCTCTTCGCAGGGAGCTGGTTCCC	ATTO594
chr11	119090237	119090277	ActiveB_1079	CTAAAAGGATACAATACTCCTGAACTCCAGATGCGGGAAC	ATTO594
chr11	119090279	119090319	ActiveB_1080	GCTGCTGTCTCCGTCACTCTTCCAAAAGGATCCGTCACTC	ATTO594
chr11	119090321	119090361	ActiveB_1081	CTCCGGACTCCCAGAGCCCTCTAGACCTTGTCTTTTTCCT	ATTO594
chr11	119090363	119090403	ActiveB_1082	GCCACTGACCCCACGGGCTGCTTGCTGGAAGCCCCTTCCA	ATTO594
chr11	119090405	119090445	ActiveB_1083	CTGTAAATGAGTGGACGGATGAGTGCATGGAAAGACAGAC	ATTO594
chr11	119090447	119090487	ActiveB_1084	CTTGCACTCTGAACACTTGTCTGGGGCTAAGAAAACATTA	ATTO594
chr11	119090489	119090529	ActiveB_1085	ATGCAGGGAAATGTTTATCTTGCTCACCATTATCCCCAAT	ATTO594
chr11	119090531	119090571	ActiveB_1086	AGTATAACTGCATTATCCCTAAGTAAGACGTAAACTCTAC	ATTO594
chr11	119090573	119090613	ActiveB_1087	GAAGTACTCCCTATCCCTCCAGAAGTAGTCACTATTCAGT	ATTO594
chr11	119090909	119090949	ActiveB_1095	CAAGACAATATAGTAGCATATAAAAATGGAAGTACTGACC	ATTO594
chr11	119090951	119090991	ActiveB_1096	AATTTAGTTTTATGAAATGTACTACATATTCATTGTAAAA	ATTO594
chr11	119090993	119091033	ActiveB_1097	CCCAACTTCACTTATTGGAGCACTTAGCACATACTATTTT	ATTO594
chr11	119091035	119091075	ActiveB_1098	CTTCTGTGTTTAGATGTTCCAACTAGAAGTTTCCAGAAAA	ATTO594
chr11	119091203	119091243	ActiveB_1102	CTGCTCTAAAAGTACTTTCCATATGTCAGCTCATTTCATC	ATTO594
chr11	119091287	119091327	ActiveB_1104	AGCTGGCTGACTTTCAGTCATCTTCCAGCTCTCAGCTTAA	ATTO594
chr11	119091329	119091369	ActiveB_1105	CCTCGTGCGGTTCCCTCTGCCTGAGTCTGTCTTTCCCTCT	ATTO594
chr11	119091371	119091411	ActiveB_1106	TGTGGAGAGTTGCTAAGGACCACAGTGTCGGGCAATCTGG	ATTO594
chr11	119091413	119091453	ActiveB_1107	TGCTCGTCCAGCTTCCGAAGCCGGGTGTTGAGGTTTCCCC	ATTO594
chr11	119091455	119091495	ActiveB_1108	TGCAGGCCAGCTGTTGCCAGGATGATGGCACTGAACTCCT	ATTO594
chr11	119091497	119091537	ActiveB_1109	GCAGGCCCTACCTGCCCCACCCGGTTGTGCCAGCCCATGC	ATTO594
chr11	119094857	119094897	ActiveC_1189	ACCACCGCCCTCATGGAAAGAGCTGAGCCGCTTCAGACTG	ATTO647N
chr11	119094899	119094939	ActiveC_1190	GCCAGGCCTCCCCATGCCACCACAAAGGCCCTTTTAAGGG	ATTO647N
chr11	119094941	119094981	ActiveC_1191	GGCCTCCCAGGAGTACTAAGAGGGCCCGCGCCGCGGCCGG	ATTO647N
chr11	119094983	119095023	ActiveC_1192	CGTGGGGCCGAAGGCGCCCTCGGGCGGCAAGAAGGCCACC	ATTO647N
chr11	119095067	119095107	ActiveC_1194	GCTGCTGGGCGGCGTGACGATCGCCCAGGGAGGCGTCCTG	ATTO647N
chr11	119095277	119095317	ActiveC_1199	CCCAGTGGGCCGTGTACACCGGCTGCTGCGGAAGGGCCAC	ATTO647N
chr11	119095361	119095401	ActiveC_1201	CGCTAGCATGTCGGGCCGCGGCAAGACTGGCGGCAAGGCC	ATTO647N
chr11	119095403	119095443	ActiveC_1202	TCTGTTCTAGTGTTTGAGCCGTCGTGCTTCACCGGTCTAC	ATTO647N
chr11	119095445	119095485	ActiveC_1203	CCTCGCGGCGCGCGCGCGACAGCAGTTACACTGCGGCGGG	ATTO647N
chr11	119095487	119095527	ActiveC_1204	CAGGAGGGCGCAGAGGTGTGTCCTGGGGGCTTATAAAGGC	ATTO647N
chr11	119095529	119095569	ActiveC_1205	ACCGCAACCAACCGGAGGCGGGTATTGGAGAAAAGAGCCA	ATTO647N
chr11	119095571	119095611	ActiveC_1206	GCGGGCGCGCTCCCTCAGCCGAGCCGCGACACCCAAGGGT	ATTO647N
chr11	119095613	119095653	ActiveC_1207	CCTTTTCTCCCCGGGCAAAAGGTTTTCAAATTCGACCAAT	ATTO647N
chr11	119095655	119095695	ActiveC_1208	TCAGCGGATAGTTGGCAGTCTGCGTGCTACCCCTCCTCCT	ATTO647N
chr11	119095697	119095737	ActiveC_1209	TGTAGTGTTTAAATCTCGCGCGCTTTACAAGGATTGGCTA	ATTO647N
chr11	119095739	119095779	ActiveC_1210	CTCAGACTCCACCCCTTTGGTCTTCCGCTTCTGGTTTCCG	ATTO647N
chr11	119095781	119095821	ActiveC_1211	ATCCTACGCCGGCACAGATTTCCCAGACGCTCTCTAGGTG	ATTO647N
chr11	119095823	119095863	ActiveC_1212	GAGGGCTGCAGTAGCTATAATATTGACCCCTTTCCTTTAA	ATTO647N
chr11	119095865	119095905	ActiveC_1213	TCAGGTAGGAGAAGGGAGTAGGGAGTGACTGGACCTGGAA	ATTO647N
chr11	119096285	119096325	ActiveC_1223	GCATGGAGGGCCACAAAATTGAAGTTATCCTGTTTCCTGG	ATTO647N
chr11	119096369	119096409	ActiveC_1225	CAGACCCCGTCTAACAAGAAGTGAACAGAACTGAGACCAA	ATTO647N
chr11	119096411	119096451	ActiveC_1226	GGGGGTACTTCCTCCAACAGGATGCCTATCTCTCTGCCCC	ATTO647N
chr11	119096453	119096493	ActiveC_1227	ATTTCCTATATGGGCATTTTTGGGTAGATTGGGAGGGGTG	ATTO647N
chr11	119096537	119096577	ActiveC_1229	GATTAGTAAGAACTAAGCAGGGGGCCACATGCTCTCAATG	ATTO647N
chr11	119096579	119096619	ActiveC_1230	GCTCCACGGTGACATGTCATTTGATTGTAAATTAAGTGTT	ATTO647N
chr11	119096621	119096661	ActiveC_1231	CTGGTTTTTGGGATAGAACTTGGGCCAGGGCTAGGAACAC	ATTO647N
chr11	119096663	119096703	ActiveC_1232	TATCCACACTCACATTTCAGAGTCCTGACTCTCAAGGAAC	ATTO647N
chr11	119096705	119096745	ActiveC_1233	TTGCAGCCTCATAGGGTGGGATACAGCAGCTTTTTTTGCA	ATTO647N
chr11	119096789	119096829	ActiveC_1235	CGTTTCTTGCCCTCTGCTGACTACTGATTGGATTTTACCT	ATTO647N
chr11	119096873	119096913	ActiveC_1237	TTGCCCAGGCCTCTCTCACTCTTCATACTCCTCCAGATTT	ATTO647N
chr11	119100569	119100609	ActiveD_1325	TGCCCCTATGGCACCTACTTCAGGGAACCCTTCCTGGTGC	ATTO594
chr11	119100611	119100651	ActiveD_1326	CTTGGCCTGCATCTGGACTTGGGTAGGTAGTCCTACCACT	ATTO594
chr11	119100653	119100693	ActiveD_1327	GGCAACACGACCATTGTGGTGCCCAAGCCCTTCCGCCCGA	ATTO594
chr11	119100695	119100735	ActiveD_1328	GCTGCCTCACTACCTCTCCTCATGGTCTATTTCACCAACT	ATTO594
chr11	119100737	119100777	ActiveD_1329	GTACTGAATCTGCGCTGGCGCCATAAGCTGCTGCTACCTA	ATTO594
chr11	119100779	119100819	ActiveD_1330	CTTGCCATCTGCTGCATGATCTTCCTGGGCTTTGCGGATG	ATTO594
chr11	119100821	119100861	ActiveD_1331	TGCCCGAGCCTCCCCCAGTTTGTGGCCCTGATAGGTGCCC	ATTO594
chr11	119100863	119100903	ActiveD_1332	ATTCTTAAAAGGTGGAATGGGAGCAGGCTTGAGTCATGGA	ATTO594
chr11	119100905	119100945	ActiveD_1333	GGCTTGTGGGGAGGGGCTAAGAAATTATCAGAAAAGACAG	ATTO594
chr11	119100947	119100987	ActiveD_1334	GGCTGGGACCTGGGAGGTACCTGAGAGAACTGGGGTTATT	ATTO594
chr11	119100989	119101029	ActiveD_1335	CCCCACCATGAAGTAAGTGGGTTCGTGGGGGTGATTGCCT	ATTO594
chr11	119101031	119101071	ActiveD_1336	CCCTTCCTGAACTGCTTTGTGAAGGAGCAGTGTAAGGCAT	ATTO594
chr11	119101073	119101113	ActiveD_1337	GGTGCTGTTTTCCTTATCATCCTCTTCTGCTTCATCCCTT	ATTO594
chr11	119101115	119101155	ActiveD_1338	TTGCTGCTGGGCCACAGCCCAGAATCCCAGGGAGTGATCA	ATTO594
chr11	119101157	119101197	ActiveD_1339	TAGTGAGTGACCACGCCCCCTTTCCTCTTCCCCCTCGCCC	ATTO594
chr11	119101199	119101239	ActiveD_1340	CGGGAATGAGAAGACCACTTTGGGTTACTGTAACACCTGC	ATTO594
chr11	119101241	119101281	ActiveD_1341	TTCCTCCCTCCGCCCCCCTCACCACTTACCAGAATAAAAA	ATTO594
chr11	119101283	119101323	ActiveD_1342	GTAGGGACCCTTGGGTATATCTGGGACTCTGGCAGTGGTG	ATTO594
chr11	119101325	119101365	ActiveD_1343	AGAGGTGATGAGCAGAACTTACTCGCATTGGGGAAAGGAT	ATTO594
chr11	119101367	119101407	ActiveD_1344	CACGTGAAGACTCAGAACTAACCCAGGCAGCCTGGAACTC	ATTO594
chr11	119101409	119101449	ActiveD_1345	AGGAGTGGCTAGGGCAGGGGCGGGAACCGGGGTGCTTGAC	ATTO594
chr11	119101451	119101491	ActiveD_1346	AGCAGCGGCACACGGGTCCGGGCAGGGGGCAAGGGCTAAG	ATTO594
chr11	119101493	119101533	ActiveD_1347	CTGTGGTCAGGACCTCAACAAAACCAGCCGACAGCAGATG	ATTO594
chr11	119101535	119101575	ActiveD_1348	CCTCATCCCGGCCTTCCGGGGCCACTTCATTGCTGCGCGC	ATTO594
chr11	119101577	119101617	ActiveD_1349	CAATTTGATCGTCTCGCTGCTGGGATTTGTGGCCACAGTC	ATTO594
chr11	119101619	119101659	ActiveD_1350	CACCATGTGGGCCTTCTCGGAATTGCCCATGCCGCTGCTG	ATTO594
chr11	119101661	119101701	ActiveD_1351	CCCGTTACCTGAAGAGGCGGCGGAGCCGGGCCCCTGACCG	ATTO594
chr11	119101703	119101743	ActiveD_1352	CCACTCCATACTGCTGAGGCCTCAGGACTGCTGCTCAGCT	ATTO594
chr11	119101745	119101785	ActiveD_1353	TTGCTCAGATTGGTGTGGGAAGAGCCTGCCTGTGGGGAGC	ATTO594
chr11	119101787	119101827	ActiveD_1354	CCCCGGTGTCCCGACGGCGGCTCAAGTCAGAGTTGCTGGG	ATTO594
chr11	119105819	119105859	ActiveE_1450	AAGACCCTCTTCCCCCAAGAATCCTTCAGGAACCCTCAGA	ATTO647N
chr11	119105861	119105901	ActiveE_1451	CAGGTTATGCAGGAAGTTGTCCAGGTAGAAGCTTTCCCTA	ATTO647N
chr11	119105903	119105943	ActiveE_1452	GAGGAAGCTGTCAGTGGGAAGAGCAGCTAGGGTTTAGGGG	ATTO647N
chr11	119105945	119105985	ActiveE_1453	ATCAAGGGAGGAGAGAACTCAGGGCCAGAACCAGGGATGC	ATTO647N
chr11	119105987	119106027	ActiveE_1454	AGAGTCTGGGTTTCTAATCTCAAAGGGAGGAGAAGACATG	ATTO647N
chr11	119106029	119106069	ActiveE_1455	CCCATGCATTGTCACTGGACTGCCAAATCAGTGGAGATTC	ATTO647N
chr11	119106071	119106111	ActiveE_1456	GGGGAGAGGTGGGGGTGAATGAGGTAACCTCCTGTGGCCC	ATTO647N
chr11	119106113	119106153	ActiveE_1457	GGGGTAGCCTGGGCCTCCCTAGATTTCCCTGTAAGGAATG	ATTO647N
chr11	119106155	119106195	ActiveE_1458	TGACAGGTCAGCAACAGGTTTGTCTGAGCCAGAGGAGGTG	ATTO647N
chr11	119106197	119106237	ActiveE_1459	CAATGCCTTCTGAAGTGTGGGATGGCAGGGCTAGACAGAA	ATTO647N
chr11	119106239	119106279	ActiveE_1460	GTAGTTGTCTGAGGAATGAGCACATGAGAATAAGAGAATA	ATTO647N
chr11	119106281	119106321	ActiveE_1461	GGTAGGATGGAAAGGTGTTAAGTATCTTTCTCCCAAACCC	ATTO647N
chr11	119106323	119106363	ActiveE_1462	ACATGTGGGAAGGTCTTTGGCACACAGTCCCTTTCTTAAA	ATTO647N
chr11	119106365	119106405	ActiveE_1463	ATCCTGGGGGAATTCACATTCTCCCAAGAGCCCCTTCTTC	ATTO647N
chr11	119106407	119106447	ActiveE_1464	TGAGGACAGGGGAAGGAAATACCTGCAAAAGGATTCAAAG	ATTO647N
chr11	119106449	119106489	ActiveE_1465	GTTGATTCAACCTCTACAGGACTGGGGCTCATCAATGCTT	ATTO647N
chr11	119106491	119106531	ActiveE_1466	CAACCTCTGGCCTCAGAAGCCATCTTTTCCTAGACTCAAG	ATTO647N
chr11	119106533	119106573	ActiveE_1467	TCCCAACAAGCTCCCAAGAAATGGTGCTGTAGGTACACTG	ATTO647N
chr11	119106575	119106615	ActiveE_1468	ATAGATTCAGCCACAAGACCTTGCCACTCTAAGTATGTGA	ATTO647N
chr11	119106617	119106657	ActiveE_1469	TGGTAATGACAAGGGAGCTGGCAATGTAGCACTGGACTAT	ATTO647N
chr11	119106659	119106699	ActiveE_1470	CCATAGTAACAGCTCCTGCCTATGGAGCACGTGTAGAGGG	ATTO647N
chr11	119106743	119106783	ActiveE_1472	CCCATTAACCTCCTTGCTCGTGTAGGTTTGTTCTGGAGAT	ATTO647N
chr11	119106785	119106825	ActiveE_1473	TCATCACCCTCCTTCCTCTTGGAGCTTGGACCCAGAAACA	ATTO647N
chr11	119106827	119106867	ActiveE_1474	AGAGGTTGAGAGTAGAACACCGAATTTGAATTCCCCCCAC	ATTO647N
chr11	119106911	119106951	ActiveE_1476	GACGCAGAGCGTCCCTCCCAGATAGAAGTGTCTGGCAGAG	ATTO647N
chr11	119106953	119106993	ActiveE_1477	TAGCTTCCCATTTCCTGGGGGAAGCTAGGCCCAGGGTAAG	ATTO647N
chr11	119106995	119107035	ActiveE_1478	TCACCGCCCCCTTCTCCCAACACCCCCAGACTCAGCGACT	ATTO647N
chr11	119107037	119107077	ActiveE_1479	CGGACGCCTGTGAGGTTAAGAAGGAGGTGACCCCTGTGGA	ATTO647N
chr11	119107079	119107119	ActiveE_1480	GCTGCCTTTGCTTTCCCCTATGCTTGTTAGATTTCCACAG	ATTO647N
chr11	119107121	119107161	ActiveE_1481	CACACTCAGCTCAAGGCAAGAGTAACTTCACTTACCTAAG	ATTO647N
chr11	55812948	55812988	InactiveA_64	AAAGTTCCAATGACACTGGAAACTAAAACAACAGCAAGAA	ATTO647N
chr11	55812990	55813030	InactiveA_65	TGAAATTATTATGTTTTTCATCTATCATATAACATATTAT	ATTO647N
chr11	55813284	55813324	InactiveA_72	ACAGAGATTAAAAGTCCTCTTATAAGTGTCAGTAAGCATG	ATTO647N
chr11	55813368	55813408	InactiveA_74	AATTCAGAAATGTGGTTGGGGTACATATGGAAAGTGAAAT	ATTO647N
chr11	55813410	55813450	InactiveA_75	AGTCACAAAGAAAGCATCAATGGTGCATATAATTCAATAT	ATTO647N
chr11	55813494	55813534	InactiveA_77	TTCACACGGTATCATAGTATAAAATTTTTCTGAATCTTGT	ATTO647N
chr11	55813578	55813618	InactiveA_79	CACTTAAATAAGTACTTGTCTTTATTAAGTTTGCTTCCAC	ATTO647N
chr11	55813620	55813660	InactiveA_80	TGTGATTCTTTTCTCATTTGCTGGCAAACTTTGTTTTAAT	ATTO647N
chr11	55813746	55813786	InactiveA_83	AAGAATGTTCACAGTGACTCTGTTATGGCTTTTAGTGGTA	ATTO647N
chr11	55813872	55813912	InactiveA_86	GTTTAGAGATAAAAGGTTTCCTTTTAGAGAAAATTTGGAA	ATTO647N
chr11	55813998	55814038	InactiveA_89	AGAGACAATCTGATTAACTGTTGACAGTATTCTAGCTTCC	ATTO647N
chr11	55814040	55814080	InactiveA_90	TAAACCAGTGGCAGCAATTTCAAATCTCTTCCTATGTGTC	ATTO647N
chr11	55814124	55814164	InactiveA_92	TTTTTAGTATCTAGATAGAAACATACATGAGGCCTTTAAA	ATTO647N
chr11	55814166	55814206	InactiveA_93	GACAACCATTAGTAGTAATCAATGATTTCTTATATTTTTT	ATTO647N
chr11	55814376	55814416	InactiveA_98	CCTAATGATTGTTATGTTCATTGAAGTCACCTTGATCCAC	ATTO647N
chr11	55814502	55814542	InactiveA_101	GAGAAGCATATGATAACTGGTTGATGACAACTAGTTGTCC	ATTO647N
chr11	55814544	55814584	InactiveA_102	TTCTTCATTGATTTTTCTGACTACTGTTGGTTGCAGTCCA	ATTO647N
chr11	55814586	55814626	InactiveA_103	TATTAGCTCAGGTTCATTCTTTTAGTGTCTTTTAGGCAAA	ATTO647N
chr11	55814670	55814710	InactiveA_105	TGTATTTGGCTTAGTGCTTCATTTTGTGTCATTGTATATA	ATTO647N
chr11	55814796	55814836	InactiveA_108	ATTCAGATAAATATGGTTGTTATAAAAGTTTACTTTGTTA	ATTO647N
chr11	55814838	55814878	InactiveA_109	ATTGTCTCAAAGGCATATTTTTTCCAGTTAGTTTGAATCA	ATTO647N
chr11	55814922	55814962	InactiveA_111	CACTCATGCCAAAACTGCACCTAACAAAATCATCATTATA	ATTO647N
chr11	55814964	55815004	InactiveA_112	TTATCACTTTTTGATTGGAGAGTCTTTAATGTTTGAACCA	ATTO647N
chr11	55815132	55815172	InactiveA_116	GCAGGCCAAACTATCGACTTCTGATTAGAGTATTTTCATT	ATTO647N
chr11	55815174	55815214	InactiveA_117	TCCCTTCAGTTCCTCCAGGGCATGGCGATGCTGAAGTACA	ATTO647N
chr11	55815216	55815256	InactiveA_118	GTCTTCCCGCTCCACCCAGTTAGATCCCACTTGATTCCCT	ATTO647N
chr11	55815258	55815298	InactiveA_119	AAGCAGACCTAGAGAAAAAGTTGAAATTTGAGCGCATTGT	ATTO647N
chr11	55815342	55815382	InactiveA_121	TATGGGAAGATCAGATAAAATTAAGAACTCATGTAAGTAT	ATTO647N
chr11	55815384	55815424	InactiveA_122	AATTAGAAAGCACTCTTTCTAAACAATTGGCCTATTGGCA	ATTO647N
chr11	55815426	55815466	InactiveA_123	TGAGCCACCATGCTCCGCCCAAGCCTTCCCTATTAAAAAA	ATTO647N
chr11	55818240	55818280	InactiveB_190	CAAGAAAGATGTTAATTTACATGCAAGACCAACATATTCA	ATTO594
chr11	55818282	55818322	InactiveB_191	ATATCTATTCACATAACCCACCCAAATTTTTAGACGGCCT	ATTO594
chr11	55818324	55818364	InactiveB_192	GCTATCATATCTGTAATCTCTTTCTCTATCATAATAGACA	ATTO594
chr11	55818450	55818490	InactiveB_195	TATGAAGGAGAAGAACTAAAAACTTGAGATAGTACAGCAA	ATTO594
chr11	55818492	55818532	InactiveB_196	CCTTCAAGACACATTATATATTCATTGTGTCCATCTATTA	ATTO594
chr11	55818576	55818616	InactiveB_198	GTGTAAGAGTCTGACTTGCAAACTTCCCTTTTCTTCTAGG	ATTO594
chr11	55818702	55818742	InactiveB_201	TAAGCAGACTAGAGAATCTACATAGTCCAGTGACAGTTAC	ATTO594
chr11	55818744	55818784	InactiveB_202	TACTAACACATTCCCTTCATTAATAACCATACTTTCAATT	ATTO594
chr11	55818786	55818826	InactiveB_203	CCTTTACCCGCACCAAACTCTGCTCCATTATCTAGGTCGA	ATTO594
chr11	55818828	55818868	InactiveB_204	CTGTGACTAGGGTTTTGATCCTTGAACTCCTAGACATGTA	ATTO594
chr11	55818870	55818910	InactiveB_205	TGAATTTCCTATCGATATGCCCAGGAAGGCCAATCTACAC	ATTO594
chr11	55818912	55818952	InactiveB_206	TTCTTTATTCTATAGGTGACAAAGTAGAAGCCAGAGAAGC	ATTO594
chr11	55818954	55818994	InactiveB_207	AAATAATAAATATCGAATAGTCAATACAGATACCCTTGTT	ATTO594
chr11	55818996	55819036	InactiveB_208	AATCAGGCTGTACTAATTATCAATCCTTCCTCATTGCTTG	ATTO594
chr11	55819038	55819078	InactiveB_209	CAAAATACAGCTGAACTAATTGTTTCAGAGCGTATGCTCC	ATTO594
chr11	55819080	55819120	InactiveB_210	ATATAGCAGTTTAATGTTTGTCTGACCCAGAAAATTTGAC	ATTO594
chr11	55819164	55819204	InactiveB_212	TAGTTTTCACATAATTTGTTTATACGATGACATTAACTAT	ATTO594
chr11	55819248	55819288	InactiveB_214	CTACATAAATGATCTTCCTCGTATAATATGATGACTGATT	ATTO594
chr11	55819500	55819540	InactiveB_220	ACGGCTCCTGAAGGATGAAGCAAATATCTCTTCCGGAATC	ATTO594
chr11	55819584	55819624	InactiveB_222	CTGTTTCTTCGAATCTGAAAGTTAGTTCTGAAAACAAAAA	ATTO594
chr11	55819626	55819666	InactiveB_223	ACGTGGTCCCACTTGTATTTCTATCAGTCAGCAGCATCGC	ATTO594
chr11	55819710	55819750	InactiveB_225	GCACAGTGACATTGTAGATGGCCAGAAAAACCAGGAAGAG	ATTO594
chr11	55819752	55819792	InactiveB_226	TGGGGTTGATTTTGATGATCACAATCAACCCAATATTCCC	ATTO594
chr11	55819878	55819918	InactiveB_229	CTAAAAATGAAATGGTTCTGTCTTTGACAACAAGGTTCAC	ATTO594
chr11	55820004	55820044	InactiveB_232	GGGACATGTTAACTGTGTAGAGCAGAGGGTTGCAAATGGC	ATTO594
chr11	55820046	55820086	InactiveB_233	CCCAGGCATAGGATCCCACAACCAGCAGCACGCAGAGTTT	ATTO594
chr11	55820172	55820212	InactiveB_236	TGTAAGTATCAGAGCAAGAAAGGGAGAGTAGTGAGGAGAA	ATTO594
chr11	55820214	55820254	InactiveB_237	TTTCATTAAAGGTGGCAAGAAAGAATAGCAGCCACTGGTT	ATTO594
chr11	55820256	55820296	InactiveB_238	CAATGAACGCATAAGATGTGAGAACGATGAGTAGTGTGCT	ATTO594
chr11	55820298	55820338	InactiveB_239	TGCGGCGCCCACTGACTGAACGCATCTTGAGGATGGTTAC	ATTO594
chr11	55823448	55823488	InactiveC_314	CGGGGGTTACAGACCACCTTGGGCATAATGGAAGAACCTT	ATTO647N
chr11	55823532	55823572	InactiveC_316	ATAGAACCTTGCCCAGGTGTGGTGATTAATGCCCCTGATC	ATTO647N
chr11	55823574	55823614	InactiveC_317	CTTTTCATTGAAAAGAATCGCAGTTGACATGTACTATAGC	ATTO647N
chr11	55823616	55823656	InactiveC_318	CAAATCCATGATATGACTTGTTTTTCTATGGTGTTTGTAA	ATTO647N
chr11	55823658	55823698	InactiveC_319	TGTTATTCATGAGGGTTGAAGTTGTCTTTAATCGAAACAC	ATTO647N
chr11	55823742	55823782	InactiveC_321	GATTTCTCTAATCCATTCATACTTACCATGTGAATCACTC	ATTO647N
chr11	55823784	55823824	InactiveC_322	ATTCTCACAACAGCTTTTCTCTCGCTCTTTAAAAAAGCAT	ATTO647N
chr11	55823826	55823866	InactiveC_323	CTGCATTGTAGGAGGCTTTCTGGGTTTCCTTTTGTAACTA	ATTO647N
chr11	55823910	55823950	InactiveC_325	AAGAGAAACCAAACATTTCAATAATTCCATTGATATAAGC	ATTO647N
chr11	55823952	55823992	InactiveC_326	CAACCTGAATGAGCAGTGTTCAAAGCACAGTCTGTGTGCC	ATTO647N
chr11	55823994	55824034	InactiveC_327	TCTCCCCAAGTTCTGCTTCCTTCTTGACTAATACAGCAAT	ATTO647N
chr11	55824036	55824076	InactiveC_328	CTATTCAATGCTAGTGGCCATTAAATGGGAATATCTCAAG	ATTO647N
chr11	55824078	55824118	InactiveC_329	GGAAGAGCAGAGCTCCAGAGTGGTACCGGGGGTGCAGACT	ATTO647N
chr11	55824120	55824160	InactiveC_330	TCAAGTGTGGCTTTTTGGCTTGTGCCATCTGTGCAACCAT	ATTO647N
chr11	55824162	55824202	InactiveC_331	AACTCACCCACAGTCACACATAGAATCCCTGATAGAGACA	ATTO647N
chr11	55824204	55824244	InactiveC_332	ATTTCCCCTTTCAAAATAAGGTTATAGAGGCACAGCAGGT	ATTO647N
chr11	55824246	55824286	InactiveC_333	ACACATTTTATCTTCATAAAACTGGTTGACATTAGTACTG	ATTO647N
chr11	55824288	55824328	InactiveC_334	GTACTGCTCATGTACCAGATACTATTCTAAATACAATTAT	ATTO647N
chr11	55824330	55824370	InactiveC_335	GAATACTAATAATTGCTGATACTAATACTAATAATTTACT	ATTO647N
chr11	55824372	55824412	InactiveC_336	AAATACCAGAAAGGGGTGGGGATAAGGAGTCCCTTTTACT	ATTO647N
chr11	55824456	55824496	InactiveC_338	TAAATAGGCATTATAAAATTTGTTTCACACTCAAAAGCTC	ATTO647N
chr11	55824498	55824538	InactiveC_339	TGAGCCAGTACTCACATTGCCATTTCATGTTATGAAATTA	ATTO647N
chr11	55824540	55824580	InactiveC_340	AAATTGCATAACATTGTATGCCACATCCAAGCATTGCCTC	ATTO647N
chr11	55824582	55824622	InactiveC_341	CATATTATTATAATGTAACACAATTACATTCAGACTTCAT	ATTO647N
chr11	55824666	55824706	InactiveC_343	CAAGGAAACCATCCTATCCTGGGACTCCAACAATTATTGA	ATTO647N
chr11	55825002	55825042	InactiveC_351	AAATTATCTAATACCATTACCATCCTTTTGAATTCCCCTT	ATTO647N
chr11	55825170	55825210	InactiveC_355	CTAATAGCTGTTATAAGATGTTTGGTTTTACAGATTAAAT	ATTO647N
chr11	55825212	55825252	InactiveC_356	AAGTGCTTATGCCAATGTCTTCACACTGCTTTACATCTCA	ATTO647N
chr11	55825296	55825336	InactiveC_358	TAGGAAAATCTCCATGCAGTCTTAACCAAGTCGCATGGAC	ATTO647N
chr11	55825338	55825378	InactiveC_359	CCGTGGGCCTCCTACTGCCACCCTCAGCACTAGGATGACT	ATTO647N
chr11	55828698	55828738	InactiveD_439	TAGAGTCCGCTGCAATTATTATTTTCGTCATCTATCAAAT	ATTO594
chr11	55828740	55828780	InactiveD_440	AGCTCTTTTTATGTGATTCCAGCTTCCTTAATGCAATTTC	ATTO594
chr11	55828782	55828822	InactiveD_441	GAGAGAGAGACAACTAATAATTATGTTCCAGGGATTATTC	ATTO594
chr11	55828950	55828990	InactiveD_445	TTTAGGGTTAGTATGAAGATAAGCAGTAAAGATAAAGTGA	ATTO594
chr11	55828992	55829032	InactiveD_446	TAAAAGTCATAAGTGTCAGTAAGCATCTCTTCATCAATAG	ATTO594
chr11	55829118	55829158	InactiveD_449	GCATTAATGGTGCATATAATTCAACAGGGAATTAAGAAAT	ATTO594
chr11	55829160	55829200	InactiveD_450	AATGAGGAAATTGACATAAGTCGTAATGGAATCACAAATA	ATTO594
chr11	55829244	55829284	InactiveD_452	TCGGTTTTGAAAAACTCAAACCTATTGCTTTTCTAATATT	ATTO594
chr11	55829286	55829326	InactiveD_453	AATTACTTGACAAATTAAAAAACCAGGGTCAAAACACCAA	ATTO594
chr11	55829412	55829452	InactiveD_456	CACTGAGTCTCTTCCTGATGTCAGTAAGTACACATATGCT	ATTO594
chr11	55829454	55829494	InactiveD_457	AGTTAAATAAACCCCAAGCTTCAATGACTTCATTTAGATA	ATTO594
chr11	55829496	55829536	InactiveD_458	TTAAAAACTTCTCATATGCCACTGATGATGAAGTAGATAA	ATTO594
chr11	55829580	55829620	InactiveD_460	TAATCTGCATAGTAATCCCAATATGCTTACCATAAATTCA	ATTO594
chr11	55829622	55829662	InactiveD_461	ACAATGTGGACCAACTCACAGTTCTTGAAGTCTCTCGAAA	ATTO594
chr11	55829664	55829704	InactiveD_462	ATTTGTTTTCCTAAGTAGACCATGACTGCTAGAACATTCG	ATTO594
chr11	55829706	55829746	InactiveD_463	GCCTCTAATCGCTAACATTTCATGAATTAGATCCTGCAGA	ATTO594
chr11	55829748	55829788	InactiveD_464	ACAATCTTTAAATAATACAGCATCTCCTGTGTGCTCTTTT	ATTO594
chr11	55829790	55829830	InactiveD_465	TTGCCCTCTAATATCAAGAGCAATAGTTACTTCCTAAAGT	ATTO594
chr11	55829832	55829872	InactiveD_466	TCCACGAAGCTCTGAGGTTCTGGGGACAATGTTTCTTCCC	ATTO594
chr11	55829874	55829914	InactiveD_467	TGTCTCTTCCTCAAGGGATTAACACCGGCGGACTGAGCTG	ATTO594
chr11	55829916	55829956	InactiveD_468	AGTCCTAACCCAGCCTCAGAGGCCCTGACACACTAAGCGT	ATTO594
chr11	55829958	55829998	InactiveD_469	GGACCATGTCTGAGCGTGCCACAGGACACTGGAAATCTGC	ATTO594
chr11	55830000	55830040	InactiveD_470	CCTCTTCAGAGGCAGGAGCAGCCATCTAGCACAGCCTTCT	ATTO594
chr11	55830042	55830082	InactiveD_471	AGCCACAGTGGATACTTGGTGTGTTCCAGCTTTCCATGAT	ATTO594
chr11	55830168	55830208	InactiveD_474	TTTAGATCCGCCAGAGGAAGTAAGGGGGTAAGGGGAGGAG	ATTO594
chr11	55830210	55830250	InactiveD_475	TGCAAACTGTATTCCCCAGATGTCCTATCTAGCTGCCTTC	ATTO594
chr11	55830252	55830292	InactiveD_476	CCACTCTCCTAGTCCTTATGCTGTGATCTTGCTGCTGGGG	ATTO594
chr11	55830294	55830334	InactiveD_477	CCTCAGAAGCTGTGTTTGTTGAACCTAGTCTCATTTTCAT	ATTO594
chr11	55830336	55830376	InactiveD_478	AGAGGGTTTTCCTTGTACCCTGTGCATTGTACACCGCAAG	ATTO594
chr11	55830378	55830418	InactiveD_479	GTTCAGATACAGAAAGATGTACACACTCTAGGTAATAGGA	ATTO594
chr11	55833528	55833568	InactiveE_554	TTGCATTTGAATCCATACCATATTTAATCTATTCTAAGTC	ATTO647N
chr11	55833570	55833610	InactiveE_555	CATTGTTGTTCTTTTTCCCAACAGAATTCTAGCAAAGATC	ATTO647N
chr11	55833654	55833694	InactiveE_557	GGTATGAATATCTAATAGTTGTGAATTGAAAAGTCTTGAC	ATTO647N
chr11	55833696	55833736	InactiveE_558	CCTACCTTAAGCCTTACCTTATGGTATGATCCTCACATCT	ATTO647N
chr11	55833738	55833778	InactiveE_559	ATTACGTTATAGCCTCCTGATTTTCACTCTGTACTATTAG	ATTO647N
chr11	55833780	55833820	InactiveE_560	AGACCATATGTTAGTTGCCACAGCCAGAAATAAATCACAG	ATTO647N
chr11	55833822	55833862	InactiveE_561	GCTCTCTGATACTCTTCATGTTAGGAGTAAGGCTATGGTT	ATTO647N
chr11	55833948	55833988	InactiveE_564	AAATTATTCATCTTTCACCTCTGTATCCACCTCAGATATT	ATTO647N
chr11	55833990	55834030	InactiveE_565	ATGGCTTTCTCTCTAACTAGAGTGTGGATTCCTGGAGATA	ATTO647N
chr11	55834032	55834072	InactiveE_566	CTCAGGTCACAGTGTGACGTAGCTATCTGCTTATACATTT	ATTO647N
chr11	55834074	55834114	InactiveE_567	GGGTACTCACAATTTCTGTGAACAGCCTGTATTTTATTGT	ATTO647N
chr11	55834116	55834156	InactiveE_568	TGAGACATTTTCTGACTCCTCCCAACCAAGTTCAGTATTT	ATTO647N
chr11	55834158	55834198	InactiveE_569	TTATCCATACAGCAAAACATTGCTGAGTTGTGAAAACTTC	ATTO647N
chr11	55834200	55834240	InactiveE_570	TGGCTCCCAACAAACTAGTCCACTGCTAAATTGTCATTTA	ATTO647N
chr11	55834830	55834870	InactiveE_585	ACAATAGGATTATTCCCCAGCATGTAAATCTTAGTGATTT	ATTO647N
chr11	55834914	55834954	InactiveE_587	TGTAAAACATGCAAATCTCACCAAACTTCATGAGTTGTGC	ATTO647N
chr11	55834956	55834996	InactiveE_588	AACTGCAACAATTTGGATAATTAACGTGTAATCAAATTGT	ATTO647N
chr11	55835124	55835164	InactiveE_592	GAGAAAGTGGACCATGTGAATATATCACTTATTCCAAAAT	ATTO647N
chr11	55835166	55835206	InactiveE_593	ATGCCTATACTGGGGAGTTTTTGCAGGGCTGATATAATAA	ATTO647N
chr11	55835250	55835290	InactiveE_595	TCACACTACCACTAAAATAACTCTTTACAAATAAATCTAC	ATTO647N
chr11	55835292	55835332	InactiveE_596	TTGGTCCTTATGCCTATAAATTTATCCTCTTATATATGCC	ATTO647N
chr11	55835334	55835374	InactiveE_597	CATTTTATAATTTAACACTTGCACTGTTCAATAGCCTCCA	ATTO647N
chr11	55835460	55835500	InactiveE_600	TCCTCTTTGGTTCTGATTTACCATATAAATTTCATCAAGC	ATTO647N
chr11	55835544	55835584	InactiveE_602	CTGATGTTGTTGCAAACATCCCACATATCCTGTAAACAAA	ATTO647N
chr11	55835586	55835626	InactiveE_603	CATAAGAAATTACGTCTAGCTACAACCAATATATTAAGGT	ATTO647N
chr11	55835628	55835668	InactiveE_604	GGACAGGACTGCAAACGTTTGGAATTTGTTTCTCAGTGTC	ATTO647N
chr11	55835670	55835710	InactiveE_605	GCCAAGGATATTAGATGCAGATCCGATCTTCATGTATAGA	ATTO647N
chr11	55835712	55835752	InactiveE_606	GAGATTCTTCCTTCAGGTCTCTCATCTGCTTAGTTAATTA	ATTO647N
chr11	55835754	55835794	InactiveE_607	TAACTGTTCTCTCTGTTACACTAACCACACAAGAGATGCA	ATTO647N
chr11	55835796	55835836	InactiveE_608	TATTTCTTATATATCTACCATGCCCTTGGTCTTTGCAAAT	ATTO647N
